# Supplementary material for: Systems Pharmacology-Based Precision Therapy and Drug Combination Discovery for Breast Cancer
Source: Cancers (Basel). 2021 Jul 17;13(14):3586. doi: 10.3390/cancers13143586 (PMC8305788; doi:10.3390/cancers13143586)
Supplement: Supplementary file 1 [file cancers-13-03586-s001.zip]

Archive with 5 entries (5 files):
- cancers-1266866-supplementary proof.docx
- Table S2. Gene dependency network related to the prognosis of breast cancer.txt
- Table S3. Gene dependency network related to the prognosis of ovarian cancer.txt
- Table S4. Gene dependency network related to the prognosis of glioblastoma multiforme.txt
- Table S7. Drug combinations prediction for specific subtypes.xlsx
