# Supplementary material for: Systems Pharmacology-Based Precision Therapy and Drug Combination Discovery for Breast Cancer
Source: Cancers (Basel). 2021 Jul 17;13(14):3586. doi: 10.3390/cancers13143586 (PMC8305788; doi:10.3390/cancers13143586)
Supplement: Supplementary file 1 [file cancers-13-03586-s001.zip › Table S7. Drug combinations prediction for specific subtypes.xlsx]

## Sheet: Sheet2
Table S7. Grouping of xenotransplantation experiments and drug treatment information
DCDB_ID	Drug_combination	Predict_subtype	P_value
DC007297	Mequinol; Tretinoin	Basal-like	1
DC007297	Mequinol; Tretinoin	HER2+	0.9963
DC007297	Mequinol; Tretinoin	Luminal A	0.0012				0.99996
DC007297	Mequinol; Tretinoin	Luminal B	0.0554
DC007146	Bevacizumab; Temsirolimus	Basal-like	0.0843
DC007146	Bevacizumab; Temsirolimus	HER2+	0.2588
DC007146	Bevacizumab; Temsirolimus	Luminal A	0.41
DC007146	Bevacizumab; Temsirolimus	Luminal B	0.9789
DC007060	Docetaxel; Gemcitabine	Basal-like	0
DC007060	Docetaxel; Gemcitabine	HER2+	0.1644
DC007060	Docetaxel; Gemcitabine	Luminal A	0.9998
DC007060	Docetaxel; Gemcitabine	Luminal B	0.0362
DC007050	Interferon alfa-2a; Temsirolimus	Basal-like	0.9905
DC007050	Interferon alfa-2a; Temsirolimus	HER2+	0.0504
DC007050	Interferon alfa-2a; Temsirolimus	Luminal A	0.1457
DC007050	Interferon alfa-2a; Temsirolimus	Luminal B	0.5858
DC007044	Bevacizumab; Enzastaurin; Fluorouracil; Leucovorin	Basal-like	0.3275
DC007044	Bevacizumab; Enzastaurin; Fluorouracil; Leucovorin	HER2+	0.0955
DC007044	Bevacizumab; Enzastaurin; Fluorouracil; Leucovorin	Luminal A	0.8186
DC007044	Bevacizumab; Enzastaurin; Fluorouracil; Leucovorin	Luminal B	0.2154
DC007011	Docetaxel; Epirubicin	Basal-like	0
DC007011	Docetaxel; Epirubicin	HER2+	0.1644
DC007011	Docetaxel; Epirubicin	Luminal A	0.9998
DC007011	Docetaxel; Epirubicin	Luminal B	0.7319
DC007005	Cyclophosphamide; Pemetrexed	Basal-like	0.0843
DC007005	Cyclophosphamide; Pemetrexed	HER2+	0.0013
DC007005	Cyclophosphamide; Pemetrexed	Luminal A	0.9843
DC007005	Cyclophosphamide; Pemetrexed	Luminal B	0.1169
DC006898	Docetaxel; Vinorelbine	Basal-like	0
DC006898	Docetaxel; Vinorelbine	HER2+	0.7474
DC006898	Docetaxel; Vinorelbine	Luminal A	0.9995
DC006898	Docetaxel; Vinorelbine	Luminal B	0.8464
DC006882	Goserelin acetate; Tamoxifen	Basal-like	0.9995
DC006882	Goserelin acetate; Tamoxifen	HER2+	0.1644
DC006882	Goserelin acetate; Tamoxifen	Luminal A	0.2283
DC006882	Goserelin acetate; Tamoxifen	Luminal B	0.0362
DC006865	Bevacizumab; Docetaxel; Trastuzumab	Basal-like	0.0003
DC006865	Bevacizumab; Docetaxel; Trastuzumab	HER2+	0.0013
DC006865	Bevacizumab; Docetaxel; Trastuzumab	Luminal A	0.9949
DC006865	Bevacizumab; Docetaxel; Trastuzumab	Luminal B	0.5858
DC006857	Cediranib; Olaparib	Basal-like	0.0401
DC006857	Cediranib; Olaparib	HER2+	0.8404
DC006857	Cediranib; Olaparib	Luminal A	0.5738
DC006857	Cediranib; Olaparib	Luminal B	0.7319
DC006847	Cisplatin; Dexamethasone; Folic acid; Vitamin B12CN	Basal-like	0.0001
DC006847	Cisplatin; Dexamethasone; Folic acid; Vitamin B12CN	HER2+	0
DC006847	Cisplatin; Dexamethasone; Folic acid; Vitamin B12CN	Luminal A	0.9999
DC006847	Cisplatin; Dexamethasone; Folic acid; Vitamin B12CN	Luminal B	0.2787
DC006823	Capecitabine; Lapatinib; Oxaliplatin	Basal-like	0.6162
DC006823	Capecitabine; Lapatinib; Oxaliplatin	HER2+	0.8404
DC006823	Capecitabine; Lapatinib; Oxaliplatin	Luminal A	0.6139
DC006823	Capecitabine; Lapatinib; Oxaliplatin	Luminal B	0.0362
DC006759	Capecitabine; Docetaxel; Epirubicin	Basal-like	0
DC006759	Capecitabine; Docetaxel; Epirubicin	HER2+	0.6323
DC006759	Capecitabine; Docetaxel; Epirubicin	Luminal A	0.9998
DC006759	Capecitabine; Docetaxel; Epirubicin	Luminal B	0.3498
DC006726	Carboplatin; Paclitaxel; Zibotentan	Basal-like	0.059
DC006726	Carboplatin; Paclitaxel; Zibotentan	HER2+	0.0013
DC006726	Carboplatin; Paclitaxel; Zibotentan	Luminal A	0.9843
DC006726	Carboplatin; Paclitaxel; Zibotentan	Luminal B	0.1613
DC006623	Capecitabine; Dexamethasone; Floxuridine; Oxaliplatin	Basal-like	0.9845
DC006623	Capecitabine; Dexamethasone; Floxuridine; Oxaliplatin	HER2+	0.9078
DC006623	Capecitabine; Dexamethasone; Floxuridine; Oxaliplatin	Luminal A	0.1035
DC006623	Capecitabine; Dexamethasone; Floxuridine; Oxaliplatin	Luminal B	0.1613
DC006577	Fluorouracil; Irinotecan; Leucovorin; Sunitinib	Basal-like	0.0006
DC006577	Fluorouracil; Irinotecan; Leucovorin; Sunitinib	HER2+	0.5039
DC006577	Fluorouracil; Irinotecan; Leucovorin; Sunitinib	Luminal A	0.9233
DC006577	Fluorouracil; Irinotecan; Leucovorin; Sunitinib	Luminal B	0.6619
DC006554	Brentuximab vedotin; Ketoconazole	Basal-like	0
DC006554	Brentuximab vedotin; Ketoconazole	HER2+	0.5039
DC006554	Brentuximab vedotin; Ketoconazole	Luminal A	0.9949
DC006554	Brentuximab vedotin; Ketoconazole	Luminal B	0.7938
DC006524	Everolimus; Exemestane	Basal-like	0
DC006524	Everolimus; Exemestane	HER2+	0.0039
DC006524	Everolimus; Exemestane	Luminal A	0.9843
DC006524	Everolimus; Exemestane	Luminal B	0.948
DC006509	Dasatinib; Docetaxel	Basal-like	0
DC006509	Dasatinib; Docetaxel	HER2+	0.5039
DC006509	Dasatinib; Docetaxel	Luminal A	0.9589
DC006509	Dasatinib; Docetaxel	Luminal B	0.7938
DC006480	Capecitabine; Irinotecan; Oxaliplatin	Basal-like	0.2636
DC006480	Capecitabine; Irinotecan; Oxaliplatin	HER2+	0.6323
DC006480	Capecitabine; Irinotecan; Oxaliplatin	Luminal A	0.332
DC006480	Capecitabine; Irinotecan; Oxaliplatin	Luminal B	0.8464
DC006327	Busulfan; Cyclophosphamide; Cytarabine; Daunorubicin; Gemtuzumab ozogamicin; Sargramostim	Basal-like	0.5438
DC006327	Busulfan; Cyclophosphamide; Cytarabine; Daunorubicin; Gemtuzumab ozogamicin; Sargramostim	HER2+	0.0039
DC006327	Busulfan; Cyclophosphamide; Cytarabine; Daunorubicin; Gemtuzumab ozogamicin; Sargramostim	Luminal A	0.8446
DC006327	Busulfan; Cyclophosphamide; Cytarabine; Daunorubicin; Gemtuzumab ozogamicin; Sargramostim	Luminal B	0.2154
DC006275	Cytarabine; Daunorubicin	Basal-like	0.0003
DC006275	Cytarabine; Daunorubicin	HER2+	0.0241
DC006275	Cytarabine; Daunorubicin	Luminal A	0.9986
DC006275	Cytarabine; Daunorubicin	Luminal B	0.1169
DC006200	Gefitinib; Sunitinib	Basal-like	0
DC006200	Gefitinib; Sunitinib	HER2+	0.0103
DC006200	Gefitinib; Sunitinib	Luminal A	0.9993
DC006200	Gefitinib; Sunitinib	Luminal B	0.7319
DC006192	Bevacizumab; Capecitabine; Trastuzumab	Basal-like	0.8031
DC006192	Bevacizumab; Capecitabine; Trastuzumab	HER2+	0
DC006192	Bevacizumab; Capecitabine; Trastuzumab	Luminal A	0.8446
DC006192	Bevacizumab; Capecitabine; Trastuzumab	Luminal B	0.2787
DC006156	Calcium; Vitamin d; Zoledronate	Basal-like	0.9449
DC006156	Calcium; Vitamin d; Zoledronate	HER2+	0.6323
DC006156	Calcium; Vitamin d; Zoledronate	Luminal A	0.2283
DC006156	Calcium; Vitamin d; Zoledronate	Luminal B	0.2154
DC006130	Cyclophosphamide; Doxorubicin; Lapatinib; Paclitaxel; Trastuzumab	Basal-like	0.0036
DC006130	Cyclophosphamide; Doxorubicin; Lapatinib; Paclitaxel; Trastuzumab	HER2+	0.0004
DC006130	Cyclophosphamide; Doxorubicin; Lapatinib; Paclitaxel; Trastuzumab	Luminal A	0.9909
DC006130	Cyclophosphamide; Doxorubicin; Lapatinib; Paclitaxel; Trastuzumab	Luminal B	0.5064
DC006126	Sorafenib; Sunitinib	Basal-like	0.9209
DC006126	Sorafenib; Sunitinib	HER2+	0.7474
DC006126	Sorafenib; Sunitinib	Luminal A	0.0861
DC006126	Sorafenib; Sunitinib	Luminal B	0.6619
DC006122	Aflibercept; Dexamethasone; Docetaxel	Basal-like	0
DC006122	Aflibercept; Dexamethasone; Docetaxel	HER2+	0.2588
DC006122	Aflibercept; Dexamethasone; Docetaxel	Luminal A	0.9962
DC006122	Aflibercept; Dexamethasone; Docetaxel	Luminal B	0.2787
DC006115	Cisplatin; Gefitinib; Pemetrexed	Basal-like	0
DC006115	Cisplatin; Gefitinib; Pemetrexed	HER2+	0
DC006115	Cisplatin; Gefitinib; Pemetrexed	Luminal A	1
DC006115	Cisplatin; Gefitinib; Pemetrexed	Luminal B	0.0554
DC006113	Etoposide; Tipifarnib	Basal-like	0.6162
DC006113	Etoposide; Tipifarnib	HER2+	0.1644
DC006113	Etoposide; Tipifarnib	Luminal A	0.1707
DC006113	Etoposide; Tipifarnib	Luminal B	0.9663
DC006083	Capecitabine; Cisplatin; Epirubicin	Basal-like	0.0003
DC006083	Capecitabine; Cisplatin; Epirubicin	HER2+	0
DC006083	Capecitabine; Cisplatin; Epirubicin	Luminal A	0.9999
DC006083	Capecitabine; Cisplatin; Epirubicin	Luminal B	0.1613
DC006066	Cytarabine; Imatinib; Interferon alfa-2b	Basal-like	0
DC006066	Cytarabine; Imatinib; Interferon alfa-2b	HER2+	0.2588
DC006066	Cytarabine; Imatinib; Interferon alfa-2b	Luminal A	0.988
DC006066	Cytarabine; Imatinib; Interferon alfa-2b	Luminal B	0.7319
DC005998	Bevacizumab; Capecitabine; Irinotecan	Basal-like	0.0104
DC005998	Bevacizumab; Capecitabine; Irinotecan	HER2+	0.5039
DC005998	Bevacizumab; Capecitabine; Irinotecan	Luminal A	0.5329
DC005998	Bevacizumab; Capecitabine; Irinotecan	Luminal B	0.9789
DC005878	Naloxone; Oxycodone	Basal-like	0.059
DC005878	Naloxone; Oxycodone	HER2+	0.1644
DC005878	Naloxone; Oxycodone	Luminal A	0.4506
DC005878	Naloxone; Oxycodone	Luminal B	0.9873
DC005843	Carboplatin; Etoposide; Irinotecan; Oxaliplatin	Basal-like	0.117
DC005843	Carboplatin; Etoposide; Irinotecan; Oxaliplatin	HER2+	0.2588
DC005843	Carboplatin; Etoposide; Irinotecan; Oxaliplatin	Luminal A	0.868
DC005843	Carboplatin; Etoposide; Irinotecan; Oxaliplatin	Luminal B	0.2154
DC005840	Capecitabine; Cisplatin; Fluorouracil; Trastuzumab	Basal-like	0
DC005840	Capecitabine; Cisplatin; Fluorouracil; Trastuzumab	HER2+	0
DC005840	Capecitabine; Cisplatin; Fluorouracil; Trastuzumab	Luminal A	1
DC005840	Capecitabine; Cisplatin; Fluorouracil; Trastuzumab	Luminal B	0.1169
DC005804	Clofarabine; Cyclophosphamide; Etoposide	Basal-like	0.7476
DC005804	Clofarabine; Cyclophosphamide; Etoposide	HER2+	0.0504
DC005804	Clofarabine; Cyclophosphamide; Etoposide	Luminal A	0.8186
DC005804	Clofarabine; Cyclophosphamide; Etoposide	Luminal B	0.0362
DC005752	Brentuximab vedotin; Rifampin	Basal-like	0
DC005752	Brentuximab vedotin; Rifampin	HER2+	0.0504
DC005752	Brentuximab vedotin; Rifampin	Luminal A	0.988
DC005752	Brentuximab vedotin; Rifampin	Luminal B	0.948
DC005743	Bevacizumab; Cisplatin; Gemcitabine	Basal-like	0
DC005743	Bevacizumab; Cisplatin; Gemcitabine	HER2+	0.0001
DC005743	Bevacizumab; Cisplatin; Gemcitabine	Luminal A	1
DC005743	Bevacizumab; Cisplatin; Gemcitabine	Luminal B	0.8464
DC005715	Carboplatin; Enzastaurin; Pemetrexed	Basal-like	0.059
DC005715	Carboplatin; Enzastaurin; Pemetrexed	HER2+	0.0103
DC005715	Carboplatin; Enzastaurin; Pemetrexed	Luminal A	0.9798
DC005715	Carboplatin; Enzastaurin; Pemetrexed	Luminal B	0.1169
DC005712	Bevacizumab; Interferon alfa-2a	Basal-like	0.397
DC005712	Bevacizumab; Interferon alfa-2a	HER2+	0.1644
DC005712	Bevacizumab; Interferon alfa-2a	Luminal A	0.2954
DC005712	Bevacizumab; Interferon alfa-2a	Luminal B	0.948
DC005636	Capecitabine; Gemcitabine; Oxaliplatin; Panitumumab	Basal-like	0.059
DC005636	Capecitabine; Gemcitabine; Oxaliplatin; Panitumumab	HER2+	0.3751
DC005636	Capecitabine; Gemcitabine; Oxaliplatin; Panitumumab	Luminal A	0.9589
DC005636	Capecitabine; Gemcitabine; Oxaliplatin; Panitumumab	Luminal B	0.0362
DC005613	Bevacizumab; Trastuzumab	Basal-like	0.7476
DC005613	Bevacizumab; Trastuzumab	HER2+	0.0001
DC005613	Bevacizumab; Trastuzumab	Luminal A	0.6528
DC005613	Bevacizumab; Trastuzumab	Luminal B	0.6619
DC005412	Alprostadil; Papaverine; Phentolamine; Sildenafil	Basal-like	0.8505
DC005412	Alprostadil; Papaverine; Phentolamine; Sildenafil	HER2+	0.6323
DC005412	Alprostadil; Papaverine; Phentolamine; Sildenafil	Luminal A	0.0235
DC005412	Alprostadil; Papaverine; Phentolamine; Sildenafil	Luminal B	0.9873
DC005350	Cetuximab; Mitoxantrone	Basal-like	0.0168
DC005350	Cetuximab; Mitoxantrone	HER2+	0.2588
DC005350	Cetuximab; Mitoxantrone	Luminal A	0.8888
DC005350	Cetuximab; Mitoxantrone	Luminal B	0.5064
DC005319	Capecitabine; Enzastaurin	Basal-like	0.9999
DC005319	Capecitabine; Enzastaurin	HER2+	0.0039
DC005319	Capecitabine; Enzastaurin	Luminal A	0.2283
DC005319	Capecitabine; Enzastaurin	Luminal B	0.1169
DC005314	Cetuximab; Docetaxel; Oxaliplatin	Basal-like	0
DC005314	Cetuximab; Docetaxel; Oxaliplatin	HER2+	0.7474
DC005314	Cetuximab; Docetaxel; Oxaliplatin	Luminal A	0.9931
DC005314	Cetuximab; Docetaxel; Oxaliplatin	Luminal B	0.6619
DC005268	Capecitabine; Cisplatin; Imatinib	Basal-like	0
DC005268	Capecitabine; Cisplatin; Imatinib	HER2+	0
DC005268	Capecitabine; Cisplatin; Imatinib	Luminal A	1
DC005268	Capecitabine; Cisplatin; Imatinib	Luminal B	0.8464
DC005259	Docetaxel; Pertuzumab; Trastuzumab	Basal-like	0.0003
DC005259	Docetaxel; Pertuzumab; Trastuzumab	HER2+	0.0004
DC005259	Docetaxel; Pertuzumab; Trastuzumab	Luminal A	0.9972
DC005259	Docetaxel; Pertuzumab; Trastuzumab	Luminal B	0.5064
DC005210	Dobutamine; Dopexamine; Epinephrine; Norepinephrine	Basal-like	0.9449
DC005210	Dobutamine; Dopexamine; Epinephrine; Norepinephrine	HER2+	0.0504
DC005210	Dobutamine; Dopexamine; Epinephrine; Norepinephrine	Luminal A	0.4506
DC005210	Dobutamine; Dopexamine; Epinephrine; Norepinephrine	Luminal B	0.2154
DC005134	Obatoclax mesylate; Topotecan	Basal-like	0
DC005134	Obatoclax mesylate; Topotecan	HER2+	0.0103
DC005134	Obatoclax mesylate; Topotecan	Luminal A	0.9741
DC005134	Obatoclax mesylate; Topotecan	Luminal B	0.9663
DC005116	Anastrozole; Fulvestrant	Basal-like	0
DC005116	Anastrozole; Fulvestrant	HER2+	0.0504
DC005116	Anastrozole; Fulvestrant	Luminal A	0.9741
DC005116	Anastrozole; Fulvestrant	Luminal B	0.9873
DC005062	Decitabine; Valproic Acid	Basal-like	0
DC005062	Decitabine; Valproic Acid	HER2+	0.0013
DC005062	Decitabine; Valproic Acid	Luminal A	1
DC005062	Decitabine; Valproic Acid	Luminal B	0.3498
DC005005	Azacitidine; Gemtuzumab ozogamicin; Vorinostat	Basal-like	0.8505
DC005005	Azacitidine; Gemtuzumab ozogamicin; Vorinostat	HER2+	0.6323
DC005005	Azacitidine; Gemtuzumab ozogamicin; Vorinostat	Luminal A	0.0709
DC005005	Azacitidine; Gemtuzumab ozogamicin; Vorinostat	Luminal B	0.8892
DC004989	Doxorubicin; Sorafenib	Basal-like	0.6162
DC004989	Doxorubicin; Sorafenib	HER2+	0.5039
DC004989	Doxorubicin; Sorafenib	Luminal A	0.332
DC004989	Doxorubicin; Sorafenib	Luminal B	0.5858
DC004965	Dexamethasone; Doxorubicin; Trabectedin	Basal-like	0.8896
DC004965	Dexamethasone; Doxorubicin; Trabectedin	HER2+	0.9078
DC004965	Dexamethasone; Doxorubicin; Trabectedin	Luminal A	0.2607
DC004965	Dexamethasone; Doxorubicin; Trabectedin	Luminal B	0.1169
DC004934	Azacitidine; Sorafenib	Basal-like	0.9944
DC004934	Azacitidine; Sorafenib	HER2+	0.8404
DC004934	Azacitidine; Sorafenib	Luminal A	0.0579
DC004934	Azacitidine; Sorafenib	Luminal B	0.2787
DC004857	Cyclophosphamide; Fluorouracil; Methotrexate	Basal-like	0.117
DC004857	Cyclophosphamide; Fluorouracil; Methotrexate	HER2+	0.2588
DC004857	Cyclophosphamide; Fluorouracil; Methotrexate	Luminal A	0.8186
DC004857	Cyclophosphamide; Fluorouracil; Methotrexate	Luminal B	0.3498
DC004844	Cytarabine; Etoposide; Mitoxantrone; Plerixafor	Basal-like	0.0006
DC004844	Cytarabine; Etoposide; Mitoxantrone; Plerixafor	HER2+	0.2588
DC004844	Cytarabine; Etoposide; Mitoxantrone; Plerixafor	Luminal A	0.9741
DC004844	Cytarabine; Etoposide; Mitoxantrone; Plerixafor	Luminal B	0.4267
DC004736	Bicalutamide; Dutasteride; Goserelin acetate; Ketoconazole	Basal-like	0
DC004736	Bicalutamide; Dutasteride; Goserelin acetate; Ketoconazole	HER2+	0.9078
DC004736	Bicalutamide; Dutasteride; Goserelin acetate; Ketoconazole	Luminal A	0.9672
DC004736	Bicalutamide; Dutasteride; Goserelin acetate; Ketoconazole	Luminal B	0.8464
DC004719	Capecitabine; Epirubicin; Oxaliplatin; Panitumumab	Basal-like	0
DC004719	Capecitabine; Epirubicin; Oxaliplatin; Panitumumab	HER2+	0.6323
DC004719	Capecitabine; Epirubicin; Oxaliplatin; Panitumumab	Luminal A	0.998
DC004719	Capecitabine; Epirubicin; Oxaliplatin; Panitumumab	Luminal B	0.0554
DC004679	Carboplatin; Docetaxel	Basal-like	0
DC004679	Carboplatin; Docetaxel	HER2+	0.0039
DC004679	Carboplatin; Docetaxel	Luminal A	0.9999
DC004679	Carboplatin; Docetaxel	Luminal B	0.3498
DC004598	Atrasentan; Docetaxel; Prednisone	Basal-like	0
DC004598	Atrasentan; Docetaxel; Prednisone	HER2+	0.0504
DC004598	Atrasentan; Docetaxel; Prednisone	Luminal A	0.9997
DC004598	Atrasentan; Docetaxel; Prednisone	Luminal B	0.8464
DC004590	Carboplatin; Pemetrexed	Basal-like	0
DC004590	Carboplatin; Pemetrexed	HER2+	0.2588
DC004590	Carboplatin; Pemetrexed	Luminal A	0.9998
DC004590	Carboplatin; Pemetrexed	Luminal B	0.0138
DC004578	Capecitabine; Sorafenib	Basal-like	0.397
DC004578	Capecitabine; Sorafenib	HER2+	0.7474
DC004578	Capecitabine; Sorafenib	Luminal A	0.4506
DC004578	Capecitabine; Sorafenib	Luminal B	0.4267
DC004362	Carvedilol; Enalapril	Basal-like	0.9982
DC004362	Carvedilol; Enalapril	HER2+	0.0103
DC004362	Carvedilol; Enalapril	Luminal A	0.41
DC004362	Carvedilol; Enalapril	Luminal B	0.0554
DC004178	Cytarabine; Daunorubicin; Midostaurin	Basal-like	0.0062
DC004178	Cytarabine; Daunorubicin; Midostaurin	HER2+	0.1644
DC004178	Cytarabine; Daunorubicin; Midostaurin	Luminal A	0.9233
DC004178	Cytarabine; Daunorubicin; Midostaurin	Luminal B	0.5858
DC004166	Carboplatin; Trientine	Basal-like	0.0168
DC004166	Carboplatin; Trientine	HER2+	0.0004
DC004166	Carboplatin; Trientine	Luminal A	0.999
DC004166	Carboplatin; Trientine	Luminal B	0.0228
DC004164	Carboplatin; Etoposide	Basal-like	0.059
DC004164	Carboplatin; Etoposide	HER2+	0.0504
DC004164	Carboplatin; Etoposide	Luminal A	0.9233
DC004164	Carboplatin; Etoposide	Luminal B	0.3498
DC004136	Docetaxel; Oxaliplatin; Vandetanib	Basal-like	0
DC004136	Docetaxel; Oxaliplatin; Vandetanib	HER2+	0.6323
DC004136	Docetaxel; Oxaliplatin; Vandetanib	Luminal A	0.9949
DC004136	Docetaxel; Oxaliplatin; Vandetanib	Luminal B	0.6619
DC003961	Sorafenib; Tegafur; Uracil	Basal-like	0.1577
DC003961	Sorafenib; Tegafur; Uracil	HER2+	0.5039
DC003961	Sorafenib; Tegafur; Uracil	Luminal A	0.8446
DC003961	Sorafenib; Tegafur; Uracil	Luminal B	0.1169
DC003938	Aflibercept; Docetaxel	Basal-like	0
DC003938	Aflibercept; Docetaxel	HER2+	0.2588
DC003938	Aflibercept; Docetaxel	Luminal A	0.9998
DC003938	Aflibercept; Docetaxel	Luminal B	0.7938
DC003926	Oxaliplatin; Tegafur; Potassium oxonate; 5-2,4-dihydroxypyrimidine	Basal-like	0.0401
DC003926	Oxaliplatin; Tegafur; Potassium oxonate; 5-2,4-dihydroxypyrimidine	HER2+	0.0004
DC003926	Oxaliplatin; Tegafur; Potassium oxonate; 5-2,4-dihydroxypyrimidine	Luminal A	0.9798
DC003926	Oxaliplatin; Tegafur; Potassium oxonate; 5-2,4-dihydroxypyrimidine	Luminal B	0.3498
DC003897	Campath 1H; Fludarabine; Rituximab	Basal-like	0.9449
DC003897	Campath 1H; Fludarabine; Rituximab	HER2+	0.2588
DC003897	Campath 1H; Fludarabine; Rituximab	Luminal A	0.0709
DC003897	Campath 1H; Fludarabine; Rituximab	Luminal B	0.8892
DC003851	Cisplatin; Vinorelbine	Basal-like	0
DC003851	Cisplatin; Vinorelbine	HER2+	0
DC003851	Cisplatin; Vinorelbine	Luminal A	1
DC003851	Cisplatin; Vinorelbine	Luminal B	0.7319
DC003704	Carboplatin; Doxorubicin; Trastuzumab	Basal-like	0.4699
DC003704	Carboplatin; Doxorubicin; Trastuzumab	HER2+	0.2588
DC003704	Carboplatin; Doxorubicin; Trastuzumab	Luminal A	0.5738
DC003704	Carboplatin; Doxorubicin; Trastuzumab	Luminal B	0.4267
DC003619	Gefitinib; Simvastatin	Basal-like	0
DC003619	Gefitinib; Simvastatin	HER2+	0.0013
DC003619	Gefitinib; Simvastatin	Luminal A	0.9998
DC003619	Gefitinib; Simvastatin	Luminal B	0.5064
DC003584	Bevacizumab; Cyclophosphamide; Epirubicin; Fluorouracil; Paclitaxel	Basal-like	0.059
DC003584	Bevacizumab; Cyclophosphamide; Epirubicin; Fluorouracil; Paclitaxel	HER2+	0.0004
DC003584	Bevacizumab; Cyclophosphamide; Epirubicin; Fluorouracil; Paclitaxel	Luminal A	0.9972
DC003584	Bevacizumab; Cyclophosphamide; Epirubicin; Fluorouracil; Paclitaxel	Luminal B	0.0228
DC003577	Anastrozole; Goserelin acetate	Basal-like	0
DC003577	Anastrozole; Goserelin acetate	HER2+	0
DC003577	Anastrozole; Goserelin acetate	Luminal A	1
DC003577	Anastrozole; Goserelin acetate	Luminal B	0.9789
DC003566	Bortezomib; Idarubicin	Basal-like	0.0036
DC003566	Bortezomib; Idarubicin	HER2+	0.0039
DC003566	Bortezomib; Idarubicin	Luminal A	0.9972
DC003566	Bortezomib; Idarubicin	Luminal B	0.1169
DC003443	Bevacizumab; Cisplatin; Topotecan	Basal-like	0
DC003443	Bevacizumab; Cisplatin; Topotecan	HER2+	0
DC003443	Bevacizumab; Cisplatin; Topotecan	Luminal A	1
DC003443	Bevacizumab; Cisplatin; Topotecan	Luminal B	0.7319
DC003422	Cisplatin; Fluorouracil	Basal-like	0
DC003422	Cisplatin; Fluorouracil	HER2+	0
DC003422	Cisplatin; Fluorouracil	Luminal A	1
DC003422	Cisplatin; Fluorouracil	Luminal B	0.2787
DC003407	Cisplatin; Erlotinib	Basal-like	0
DC003407	Cisplatin; Erlotinib	HER2+	0
DC003407	Cisplatin; Erlotinib	Luminal A	1
DC003407	Cisplatin; Erlotinib	Luminal B	0.6619
DC003376	Azacitidine; Lenalidomide	Basal-like	0.6848
DC003376	Azacitidine; Lenalidomide	HER2+	0.1644
DC003376	Azacitidine; Lenalidomide	Luminal A	0.5329
DC003376	Azacitidine; Lenalidomide	Luminal B	0.3498
DC003335	Pertuzumab; Trastuzumab	Basal-like	0.9968
DC003335	Pertuzumab; Trastuzumab	HER2+	0
DC003335	Pertuzumab; Trastuzumab	Luminal A	0.5738
DC003335	Pertuzumab; Trastuzumab	Luminal B	0.2787
DC003325	Cisplatin; Pemetrexed	Basal-like	0
DC003325	Cisplatin; Pemetrexed	HER2+	0
DC003325	Cisplatin; Pemetrexed	Luminal A	1
DC003325	Cisplatin; Pemetrexed	Luminal B	0.4267
DC003324	Bevacizumab; Carboplatin; Gemcitabine	Basal-like	0.0001
DC003324	Bevacizumab; Carboplatin; Gemcitabine	HER2+	0.0013
DC003324	Bevacizumab; Carboplatin; Gemcitabine	Luminal A	0.9986
DC003324	Bevacizumab; Carboplatin; Gemcitabine	Luminal B	0.4267
DC003262	Cetuximab; Cisplatin; Vinorelbine	Basal-like	0
DC003262	Cetuximab; Cisplatin; Vinorelbine	HER2+	0
DC003262	Cetuximab; Cisplatin; Vinorelbine	Luminal A	0.9972
DC003262	Cetuximab; Cisplatin; Vinorelbine	Luminal B	0.9663
DC003186	Gemcitabine; Paclitaxel	Basal-like	0
DC003186	Gemcitabine; Paclitaxel	HER2+	0.0001
DC003186	Gemcitabine; Paclitaxel	Luminal A	0.9999
DC003186	Gemcitabine; Paclitaxel	Luminal B	0.2787
DC003176	Campath 1H; Rituximab; Sargramostim	Basal-like	0.9449
DC003176	Campath 1H; Rituximab; Sargramostim	HER2+	0.5039
DC003176	Campath 1H; Rituximab; Sargramostim	Luminal A	0.0235
DC003176	Campath 1H; Rituximab; Sargramostim	Luminal B	0.9663
DC003062	Leuprolide acetate; Zoledronate	Basal-like	0.9756
DC003062	Leuprolide acetate; Zoledronate	HER2+	0.9078
DC003062	Leuprolide acetate; Zoledronate	Luminal A	0.1035
DC003062	Leuprolide acetate; Zoledronate	Luminal B	0.2154
DC003011	Cyclophosphamide; Doxorubicin; Gemcitabine; Paclitaxel	Basal-like	0
DC003011	Cyclophosphamide; Doxorubicin; Gemcitabine; Paclitaxel	HER2+	0.0001
DC003011	Cyclophosphamide; Doxorubicin; Gemcitabine; Paclitaxel	Luminal A	1
DC003011	Cyclophosphamide; Doxorubicin; Gemcitabine; Paclitaxel	Luminal B	0.0362
DC003000	Cytarabine; Lintuzumab	Basal-like	0.2066
DC003000	Cytarabine; Lintuzumab	HER2+	0.5039
DC003000	Cytarabine; Lintuzumab	Luminal A	0.8888
DC003000	Cytarabine; Lintuzumab	Luminal B	0.0362
DC002983	Cisplatin; Fluorouracil; Interferon alfa-2b	Basal-like	0
DC002983	Cisplatin; Fluorouracil; Interferon alfa-2b	HER2+	0
DC002983	Cisplatin; Fluorouracil; Interferon alfa-2b	Luminal A	1
DC002983	Cisplatin; Fluorouracil; Interferon alfa-2b	Luminal B	0.2787
DC002847	Diphenhydramine; Temsirolimus	Basal-like	0.9449
DC002847	Diphenhydramine; Temsirolimus	HER2+	0.3751
DC002847	Diphenhydramine; Temsirolimus	Luminal A	0.1233
DC002847	Diphenhydramine; Temsirolimus	Luminal B	0.6619
DC002846	Cyclophosphamide; Doxorubicin; Fluorouracil	Basal-like	0.0264
DC002846	Cyclophosphamide; Doxorubicin; Fluorouracil	HER2+	0.0103
DC002846	Cyclophosphamide; Doxorubicin; Fluorouracil	Luminal A	0.9843
DC002846	Cyclophosphamide; Doxorubicin; Fluorouracil	Luminal B	0.1613
DC002772	Fulvestrant; Gefitinib	Basal-like	0
DC002772	Fulvestrant; Gefitinib	HER2+	0
DC002772	Fulvestrant; Gefitinib	Luminal A	1
DC002772	Fulvestrant; Gefitinib	Luminal B	0.0819
DC002765	Docetaxel; Prednisone	Basal-like	0
DC002765	Docetaxel; Prednisone	HER2+	0.2588
DC002765	Docetaxel; Prednisone	Luminal A	0.9999
DC002765	Docetaxel; Prednisone	Luminal B	0.7319
DC002745	Carboplatin; Gemcitabine	Basal-like	0
DC002745	Carboplatin; Gemcitabine	HER2+	0.0241
DC002745	Carboplatin; Gemcitabine	Luminal A	0.9999
DC002745	Carboplatin; Gemcitabine	Luminal B	0.1613
DC002701	Docetaxel; Erlotinib	Basal-like	0
DC002701	Docetaxel; Erlotinib	HER2+	0.5039
DC002701	Docetaxel; Erlotinib	Luminal A	0.9986
DC002701	Docetaxel; Erlotinib	Luminal B	0.1169
DC002689	Docetaxel; Paclitaxel; Trastuzumab	Basal-like	0
DC002689	Docetaxel; Paclitaxel; Trastuzumab	HER2+	0.0001
DC002689	Docetaxel; Paclitaxel; Trastuzumab	Luminal A	1
DC002689	Docetaxel; Paclitaxel; Trastuzumab	Luminal B	0.2787
DC002672	Bevacizumab; Cyclophosphamide; Docetaxel; Epirubicin	Basal-like	0.0001
DC002672	Bevacizumab; Cyclophosphamide; Docetaxel; Epirubicin	HER2+	0.0241
DC002672	Bevacizumab; Cyclophosphamide; Docetaxel; Epirubicin	Luminal A	0.9931
DC002672	Bevacizumab; Cyclophosphamide; Docetaxel; Epirubicin	Luminal B	0.5858
DC002608	Cytarabine; Daunorubicin; Filgrastim; Sargramostim; Zosuquidar trihydrochloride	Basal-like	0.3275
DC002608	Cytarabine; Daunorubicin; Filgrastim; Sargramostim; Zosuquidar trihydrochloride	HER2+	0.0001
DC002608	Cytarabine; Daunorubicin; Filgrastim; Sargramostim; Zosuquidar trihydrochloride	Luminal A	0.9489
DC002608	Cytarabine; Daunorubicin; Filgrastim; Sargramostim; Zosuquidar trihydrochloride	Luminal B	0.2154
DC002520	Docetaxel; Doxorubicin	Basal-like	0
DC002520	Docetaxel; Doxorubicin	HER2+	0.3751
DC002520	Docetaxel; Doxorubicin	Luminal A	0.9798
DC002520	Docetaxel; Doxorubicin	Luminal B	0.8464
DC002436	Neratinib; Paclitaxel	Basal-like	0.0104
DC002436	Neratinib; Paclitaxel	HER2+	0
DC002436	Neratinib; Paclitaxel	Luminal A	1
DC002436	Neratinib; Paclitaxel	Luminal B	0.0013
DC002423	Olaparib; Paclitaxel	Basal-like	0.0104
DC002423	Olaparib; Paclitaxel	HER2+	0.0039
DC002423	Olaparib; Paclitaxel	Luminal A	0.9931
DC002423	Olaparib; Paclitaxel	Luminal B	0.1613
DC002413	Erlotinib; Teprotumumab	Basal-like	0.3275
DC002413	Erlotinib; Teprotumumab	HER2+	0.0039
DC002413	Erlotinib; Teprotumumab	Luminal A	0.9072
DC002413	Erlotinib; Teprotumumab	Luminal B	0.2154
DC002405	Erlotinib; Gemcitabine; Oxaliplatin	Basal-like	0.0843
DC002405	Erlotinib; Gemcitabine; Oxaliplatin	HER2+	0.0241
DC002405	Erlotinib; Gemcitabine; Oxaliplatin	Luminal A	0.998
DC002405	Erlotinib; Gemcitabine; Oxaliplatin	Luminal B	0.0006
DC002342	Bevacizumab; Cisplatin; Pemetrexed	Basal-like	0
DC002342	Bevacizumab; Cisplatin; Pemetrexed	HER2+	0
DC002342	Bevacizumab; Cisplatin; Pemetrexed	Luminal A	1
DC002342	Bevacizumab; Cisplatin; Pemetrexed	Luminal B	0.6619
DC002264	Exemestane; Ganitumab	Basal-like	0
DC002264	Exemestane; Ganitumab	HER2+	0.0504
DC002264	Exemestane; Ganitumab	Luminal A	0.9741
DC002264	Exemestane; Ganitumab	Luminal B	0.9873
DC002240	Docetaxel; Epirubicin; Recombinant human endostatin	Basal-like	0
DC002240	Docetaxel; Epirubicin; Recombinant human endostatin	HER2+	0.1644
DC002240	Docetaxel; Epirubicin; Recombinant human endostatin	Luminal A	0.9998
DC002240	Docetaxel; Epirubicin; Recombinant human endostatin	Luminal B	0.7319
DC002238	Bicalutamide; Goserelin acetate	Basal-like	0
DC002238	Bicalutamide; Goserelin acetate	HER2+	0.2588
DC002238	Bicalutamide; Goserelin acetate	Luminal A	0.9999
DC002238	Bicalutamide; Goserelin acetate	Luminal B	0.9789
DC002220	Fulvestrant; Ganitumab	Basal-like	0
DC002220	Fulvestrant; Ganitumab	HER2+	0.0039
DC002220	Fulvestrant; Ganitumab	Luminal A	0.9962
DC002220	Fulvestrant; Ganitumab	Luminal B	0.9873
DC002209	Docetaxel; Fluorouracil; Leucovorin; Oxaliplatin	Basal-like	0.0001
DC002209	Docetaxel; Fluorouracil; Leucovorin; Oxaliplatin	HER2+	0.0241
DC002209	Docetaxel; Fluorouracil; Leucovorin; Oxaliplatin	Luminal A	0.9972
DC002209	Docetaxel; Fluorouracil; Leucovorin; Oxaliplatin	Luminal B	0.3498
DC002141	Gemtuzumab ozogamicin; Vorinostat	Basal-like	0.9209
DC002141	Gemtuzumab ozogamicin; Vorinostat	HER2+	0.9516
DC002141	Gemtuzumab ozogamicin; Vorinostat	Luminal A	0.0709
DC002141	Gemtuzumab ozogamicin; Vorinostat	Luminal B	0.5064
DC002104	Campath 1H; Cyclophosphamide; Fludarabine	Basal-like	0.0168
DC002104	Campath 1H; Cyclophosphamide; Fludarabine	HER2+	0.0241
DC002104	Campath 1H; Cyclophosphamide; Fludarabine	Luminal A	0.9931
DC002104	Campath 1H; Cyclophosphamide; Fludarabine	Luminal B	0.0554
DC002096	Dexamethasone; Granisetron; Prochlorperazine	Basal-like	0.9905
DC002096	Dexamethasone; Granisetron; Prochlorperazine	HER2+	0.977
DC002096	Dexamethasone; Granisetron; Prochlorperazine	Luminal A	0.0469
DC002096	Dexamethasone; Granisetron; Prochlorperazine	Luminal B	0.2154
DC002088	Bevacizumab; Cetuximab; Erlotinib	Basal-like	0.9209
DC002088	Bevacizumab; Cetuximab; Erlotinib	HER2+	0.0504
DC002088	Bevacizumab; Cetuximab; Erlotinib	Luminal A	0.4506
DC002088	Bevacizumab; Cetuximab; Erlotinib	Luminal B	0.2787
DC002081	Lenalidomide; Rituximab	Basal-like	0.9905
DC002081	Lenalidomide; Rituximab	HER2+	0.3751
DC002081	Lenalidomide; Rituximab	Luminal A	0.1457
DC002081	Lenalidomide; Rituximab	Luminal B	0.2787
DC002079	Fluorouracil; Leucovorin; Oxaliplatin	Basal-like	0.9628
DC002079	Fluorouracil; Leucovorin; Oxaliplatin	HER2+	0.0955
DC002079	Fluorouracil; Leucovorin; Oxaliplatin	Luminal A	0.6528
DC002079	Fluorouracil; Leucovorin; Oxaliplatin	Luminal B	0.0138
DC002038	Docetaxel; Enzastaurin; Prednisone	Basal-like	0
DC002038	Docetaxel; Enzastaurin; Prednisone	HER2+	0.5039
DC002038	Docetaxel; Enzastaurin; Prednisone	Luminal A	0.998
DC002038	Docetaxel; Enzastaurin; Prednisone	Luminal B	0.5064
DC001975	Docetaxel; Gefitinib	Basal-like	0
DC001975	Docetaxel; Gefitinib	HER2+	0.0004
DC001975	Docetaxel; Gefitinib	Luminal A	1
DC001975	Docetaxel; Gefitinib	Luminal B	0.5064
DC001950	Carboplatin; Gemcitabine; Iniparib	Basal-like	0
DC001950	Carboplatin; Gemcitabine; Iniparib	HER2+	0.0103
DC001950	Carboplatin; Gemcitabine; Iniparib	Luminal A	1
DC001950	Carboplatin; Gemcitabine; Iniparib	Luminal B	0.1169
DC001949	Docetaxel; Epirubicin; Pegfilgrastim	Basal-like	0
DC001949	Docetaxel; Epirubicin; Pegfilgrastim	HER2+	0.0504
DC001949	Docetaxel; Epirubicin; Pegfilgrastim	Luminal A	0.9999
DC001949	Docetaxel; Epirubicin; Pegfilgrastim	Luminal B	0.7319
DC001885	Bevacizumab; Lapatinib; Trastuzumab	Basal-like	0.7476
DC001885	Bevacizumab; Lapatinib; Trastuzumab	HER2+	0.0001
DC001885	Bevacizumab; Lapatinib; Trastuzumab	Luminal A	0.6528
DC001885	Bevacizumab; Lapatinib; Trastuzumab	Luminal B	0.6619
DC001856	Anastrozole; Gefitinib	Basal-like	0
DC001856	Anastrozole; Gefitinib	HER2+	0
DC001856	Anastrozole; Gefitinib	Luminal A	1
DC001856	Anastrozole; Gefitinib	Luminal B	0.1169
DC001841	Bevacizumab; Capecitabine; Cisplatin; Fluorouracil	Basal-like	0
DC001841	Bevacizumab; Capecitabine; Cisplatin; Fluorouracil	HER2+	0.0013
DC001841	Bevacizumab; Capecitabine; Cisplatin; Fluorouracil	Luminal A	0.9998
DC001841	Bevacizumab; Capecitabine; Cisplatin; Fluorouracil	Luminal B	0.6619
DC001830	Gemcitabine; Irinotecan; Panitumumab	Basal-like	0
DC001830	Gemcitabine; Irinotecan; Panitumumab	HER2+	0.3751
DC001830	Gemcitabine; Irinotecan; Panitumumab	Luminal A	0.998
DC001830	Gemcitabine; Irinotecan; Panitumumab	Luminal B	0.4267
DC001808	Cyclophosphamide; Docetaxel; Epirubicin; Fluorouracil; Trastuzumab	Basal-like	0.0001
DC001808	Cyclophosphamide; Docetaxel; Epirubicin; Fluorouracil; Trastuzumab	HER2+	0.0001
DC001808	Cyclophosphamide; Docetaxel; Epirubicin; Fluorouracil; Trastuzumab	Luminal A	1
DC001808	Cyclophosphamide; Docetaxel; Epirubicin; Fluorouracil; Trastuzumab	Luminal B	0.0554
DC001695	Brentuximab vedotin; Midazolam	Basal-like	0.9944
DC001695	Brentuximab vedotin; Midazolam	HER2+	0.2588
DC001695	Brentuximab vedotin; Midazolam	Luminal A	0.1233
DC001695	Brentuximab vedotin; Midazolam	Luminal B	0.3498
DC001606	Cytarabine; SCH 900776	Basal-like	0.1577
DC001606	Cytarabine; SCH 900776	HER2+	0.2588
DC001606	Cytarabine; SCH 900776	Luminal A	0.9233
DC001606	Cytarabine; SCH 900776	Luminal B	0.0554
DC001577	Capecitabine; Ixabepilone	Basal-like	0.9209
DC001577	Capecitabine; Ixabepilone	HER2+	0.1644
DC001577	Capecitabine; Ixabepilone	Luminal A	0.5738
DC001577	Capecitabine; Ixabepilone	Luminal B	0.0554
DC001575	Fluorouracil; Irinotecan; Leucovorin	Basal-like	0.0104
DC001575	Fluorouracil; Irinotecan; Leucovorin	HER2+	0.6323
DC001575	Fluorouracil; Irinotecan; Leucovorin	Luminal A	0.8186
DC001575	Fluorouracil; Irinotecan; Leucovorin	Luminal B	0.5858
DC001551	Cyclophosphamide; Docetaxel; Doxorubicin	Basal-like	0
DC001551	Cyclophosphamide; Docetaxel; Doxorubicin	HER2+	0.0241
DC001551	Cyclophosphamide; Docetaxel; Doxorubicin	Luminal A	0.998
DC001551	Cyclophosphamide; Docetaxel; Doxorubicin	Luminal B	0.7938
DC001536	Capecitabine; Cyclophosphamide	Basal-like	0.7476
DC001536	Capecitabine; Cyclophosphamide	HER2+	0.0103
DC001536	Capecitabine; Cyclophosphamide	Luminal A	0.8888
DC001536	Capecitabine; Cyclophosphamide	Luminal B	0.0228
DC001523	Paclitaxel; Trebananib	Basal-like	0.0168
DC001523	Paclitaxel; Trebananib	HER2+	0.0039
DC001523	Paclitaxel; Trebananib	Luminal A	0.9931
DC001523	Paclitaxel; Trebananib	Luminal B	0.1169
DC001507	Capecitabine; Gemcitabine; Sorafenib	Basal-like	0.6162
DC001507	Capecitabine; Gemcitabine; Sorafenib	HER2+	0.8404
DC001507	Capecitabine; Gemcitabine; Sorafenib	Luminal A	0.5329
DC001507	Capecitabine; Gemcitabine; Sorafenib	Luminal B	0.0819
DC001506	Bevacizumab; Capecitabine; Cetuximab; Oxaliplatin	Basal-like	0.0843
DC001506	Bevacizumab; Capecitabine; Cetuximab; Oxaliplatin	HER2+	0.6323
DC001506	Bevacizumab; Capecitabine; Cetuximab; Oxaliplatin	Luminal A	0.332
DC001506	Bevacizumab; Capecitabine; Cetuximab; Oxaliplatin	Luminal B	0.9663
DC001473	Bevacizumab; Fluorouracil; Irinotecan; Leucovorin; Oxaliplatin	Basal-like	0.0843
DC001473	Bevacizumab; Fluorouracil; Irinotecan; Leucovorin; Oxaliplatin	HER2+	0.5039
DC001473	Bevacizumab; Fluorouracil; Irinotecan; Leucovorin; Oxaliplatin	Luminal A	0.868
DC001473	Bevacizumab; Fluorouracil; Irinotecan; Leucovorin; Oxaliplatin	Luminal B	0.1613
DC001463	Capecitabine; Lapatinib	Basal-like	0.9449
DC001463	Capecitabine; Lapatinib	HER2+	0.0001
DC001463	Capecitabine; Lapatinib	Luminal A	0.9589
DC001463	Capecitabine; Lapatinib	Luminal B	0.0006
DC001413	Afatinib; Paclitaxel	Basal-like	0.0104
DC001413	Afatinib; Paclitaxel	HER2+	0
DC001413	Afatinib; Paclitaxel	Luminal A	1
DC001413	Afatinib; Paclitaxel	Luminal B	0.0006
DC001357	Aprepitant; Dexamethasone; Palonosetron	Basal-like	0.9997
DC001357	Aprepitant; Dexamethasone; Palonosetron	HER2+	0.0504
DC001357	Aprepitant; Dexamethasone; Palonosetron	Luminal A	0.2283
DC001357	Aprepitant; Dexamethasone; Palonosetron	Luminal B	0.0554
DC001340	Axitinib; Gemcitabine	Basal-like	0
DC001340	Axitinib; Gemcitabine	HER2+	0.7474
DC001340	Axitinib; Gemcitabine	Luminal A	0.9843
DC001340	Axitinib; Gemcitabine	Luminal B	0.7319
DC001330	Docetaxel; Linifanib	Basal-like	0
DC001330	Docetaxel; Linifanib	HER2+	0.8404
DC001330	Docetaxel; Linifanib	Luminal A	0.9949
DC001330	Docetaxel; Linifanib	Luminal B	0.5858
DC001328	Fluorouracil; Sorafenib	Basal-like	0.2636
DC001328	Fluorouracil; Sorafenib	HER2+	0.2588
DC001328	Fluorouracil; Sorafenib	Luminal A	0.8888
DC001328	Fluorouracil; Sorafenib	Luminal B	0.0554
DC001261	Bortezomib; Decitabine	Basal-like	0.0003
DC001261	Bortezomib; Decitabine	HER2+	0.0103
DC001261	Bortezomib; Decitabine	Luminal A	0.9843
DC001261	Bortezomib; Decitabine	Luminal B	0.7319
DC001236	Arsenic trioxide; Tretinoin	Basal-like	0.9999
DC001236	Arsenic trioxide; Tretinoin	HER2+	0.9988
DC001236	Arsenic trioxide; Tretinoin	Luminal A	0.0045
DC001236	Arsenic trioxide; Tretinoin	Luminal B	0.1613
DC001228	Cyclophosphamide; Fludarabine; Rituximab	Basal-like	0.5438
DC001228	Cyclophosphamide; Fludarabine; Rituximab	HER2+	0.0001
DC001228	Cyclophosphamide; Fludarabine; Rituximab	Luminal A	0.868
DC001228	Cyclophosphamide; Fludarabine; Rituximab	Luminal B	0.3498
DC001172	Bevacizumab; Fluorouracil; Leucovorin; Oxaliplatin	Basal-like	0.1577
DC001172	Bevacizumab; Fluorouracil; Leucovorin; Oxaliplatin	HER2+	0.0955
DC001172	Bevacizumab; Fluorouracil; Leucovorin; Oxaliplatin	Luminal A	0.8186
DC001172	Bevacizumab; Fluorouracil; Leucovorin; Oxaliplatin	Luminal B	0.4267
DC001156	Carboplatin; Cetuximab; Cisplatin; Fluorouracil	Basal-like	0
DC001156	Carboplatin; Cetuximab; Cisplatin; Fluorouracil	HER2+	0
DC001156	Carboplatin; Cetuximab; Cisplatin; Fluorouracil	Luminal A	1
DC001156	Carboplatin; Cetuximab; Cisplatin; Fluorouracil	Luminal B	0.1169
DC001095	Bevacizumab; Capecitabine; Cyclophosphamide; Docetaxel; Doxorubicin	Basal-like	0
DC001095	Bevacizumab; Capecitabine; Cyclophosphamide; Docetaxel; Doxorubicin	HER2+	0.2588
DC001095	Bevacizumab; Capecitabine; Cyclophosphamide; Docetaxel; Doxorubicin	Luminal A	0.9909
DC001095	Bevacizumab; Capecitabine; Cyclophosphamide; Docetaxel; Doxorubicin	Luminal B	0.8464
DC001070	Docetaxel; Trastuzumab	Basal-like	0.0003
DC001070	Docetaxel; Trastuzumab	HER2+	0.0004
DC001070	Docetaxel; Trastuzumab	Luminal A	0.9972
DC001070	Docetaxel; Trastuzumab	Luminal B	0.5064
DC001057	Cetuximab; Fluorouracil; Leucovorin; Oxaliplatin	Basal-like	0.9449
DC001057	Cetuximab; Fluorouracil; Leucovorin; Oxaliplatin	HER2+	0.0241
DC001057	Cetuximab; Fluorouracil; Leucovorin; Oxaliplatin	Luminal A	0.5329
DC001057	Cetuximab; Fluorouracil; Leucovorin; Oxaliplatin	Luminal B	0.1613
DC001054	Bevacizumab; Capecitabine	Basal-like	0.397
DC001054	Bevacizumab; Capecitabine	HER2+	0.0955
DC001054	Bevacizumab; Capecitabine	Luminal A	0.41
DC001054	Bevacizumab; Capecitabine	Luminal B	0.8892
DC001030	Fluorouracil; Leucovorin	Basal-like	0.1577
DC001030	Fluorouracil; Leucovorin	HER2+	0.1644
DC001030	Fluorouracil; Leucovorin	Luminal A	0.9798
DC001030	Fluorouracil; Leucovorin	Luminal B	0.0045
DC001017	Cetuximab; Docetaxel	Basal-like	0
DC001017	Cetuximab; Docetaxel	HER2+	0.5039
DC001017	Cetuximab; Docetaxel	Luminal A	0.9798
DC001017	Cetuximab; Docetaxel	Luminal B	0.7319
DC000971	Carboplatin; Cetuximab; Fluorouracil	Basal-like	0.0168
DC000971	Carboplatin; Cetuximab; Fluorouracil	HER2+	0.0955
DC000971	Carboplatin; Cetuximab; Fluorouracil	Luminal A	0.9909
DC000971	Carboplatin; Cetuximab; Fluorouracil	Luminal B	0.0362
DC000912	Docetaxel; Zibotentan	Basal-like	0
DC000912	Docetaxel; Zibotentan	HER2+	0.1644
DC000912	Docetaxel; Zibotentan	Luminal A	0.9998
DC000912	Docetaxel; Zibotentan	Luminal B	0.8892
DC000891	Fluorouracil; Leucovorin; Oxaliplatin; Panitumumab	Basal-like	0.8505
DC000891	Fluorouracil; Leucovorin; Oxaliplatin; Panitumumab	HER2+	0.0103
DC000891	Fluorouracil; Leucovorin; Oxaliplatin; Panitumumab	Luminal A	0.8446
DC000891	Fluorouracil; Leucovorin; Oxaliplatin; Panitumumab	Luminal B	0.0228
DC000867	ABT-751; Pemetrexed	Basal-like	0
DC000867	ABT-751; Pemetrexed	HER2+	0.3751
DC000867	ABT-751; Pemetrexed	Luminal A	0.9972
DC000867	ABT-751; Pemetrexed	Luminal B	0.2154
DC000859	Arsenic trioxide; Cytarabine; Daunorubicin; Mercaptopurine; Methotrexate; Tretinoin	Basal-like	0.9209
DC000859	Arsenic trioxide; Cytarabine; Daunorubicin; Mercaptopurine; Methotrexate; Tretinoin	HER2+	0.3751
DC000859	Arsenic trioxide; Cytarabine; Daunorubicin; Mercaptopurine; Methotrexate; Tretinoin	Luminal A	0.332
DC000859	Arsenic trioxide; Cytarabine; Daunorubicin; Mercaptopurine; Methotrexate; Tretinoin	Luminal B	0.2154
DC000834	Cisplatin; Docetaxel; Pemetrexed	Basal-like	0
DC000834	Cisplatin; Docetaxel; Pemetrexed	HER2+	0.0013
DC000834	Cisplatin; Docetaxel; Pemetrexed	Luminal A	1
DC000834	Cisplatin; Docetaxel; Pemetrexed	Luminal B	0.1613
DC000813	Docetaxel; Vandetanib	Basal-like	0
DC000813	Docetaxel; Vandetanib	HER2+	0.9078
DC000813	Docetaxel; Vandetanib	Luminal A	0.988
DC000813	Docetaxel; Vandetanib	Luminal B	0.7938
DC000782	Oxycodone; Pregabalin	Basal-like	0.2636
DC000782	Oxycodone; Pregabalin	HER2+	0.0504
DC000782	Oxycodone; Pregabalin	Luminal A	0.4506
DC000782	Oxycodone; Pregabalin	Luminal B	0.948
DC000779	Fulvestrant; Tipifarnib	Basal-like	0.5438
DC000779	Fulvestrant; Tipifarnib	HER2+	0.3751
DC000779	Fulvestrant; Tipifarnib	Luminal A	0.1707
DC000779	Fulvestrant; Tipifarnib	Luminal B	0.948
DC000772	Cetuximab; Fluorouracil; Irinotecan; Leucovorin	Basal-like	0.0168
DC000772	Cetuximab; Fluorouracil; Irinotecan; Leucovorin	HER2+	0.1644
DC000772	Cetuximab; Fluorouracil; Irinotecan; Leucovorin	Luminal A	0.9233
DC000772	Cetuximab; Fluorouracil; Irinotecan; Leucovorin	Luminal B	0.4267
DC000756	Calcium carbonate; Cholecalciferol	Basal-like	0.9995
DC000756	Calcium carbonate; Cholecalciferol	HER2+	0.3751
DC000756	Calcium carbonate; Cholecalciferol	Luminal A	0.1233
DC000756	Calcium carbonate; Cholecalciferol	Luminal B	0.0819
DC000755	Bevacizumab; Fluorouracil; Irinotecan	Basal-like	0
DC000755	Bevacizumab; Fluorouracil; Irinotecan	HER2+	0.3751
DC000755	Bevacizumab; Fluorouracil; Irinotecan	Luminal A	0.9843
DC000755	Bevacizumab; Fluorouracil; Irinotecan	Luminal B	0.5858
DC000754	Cyclophosphamide; Doxorubicin; Neratinib; Paclitaxel; Trastuzumab	Basal-like	0.0011
DC000754	Cyclophosphamide; Doxorubicin; Neratinib; Paclitaxel; Trastuzumab	HER2+	0.0039
DC000754	Cyclophosphamide; Doxorubicin; Neratinib; Paclitaxel; Trastuzumab	Luminal A	0.9972
DC000754	Cyclophosphamide; Doxorubicin; Neratinib; Paclitaxel; Trastuzumab	Luminal B	0.2154
DC000747	Neratinib; Vinorelbine	Basal-like	0
DC000747	Neratinib; Vinorelbine	HER2+	0.0013
DC000747	Neratinib; Vinorelbine	Luminal A	0.9997
DC000747	Neratinib; Vinorelbine	Luminal B	0.2154
DC000725	Capecitabine; Paclitaxel	Basal-like	0.1577
DC000725	Capecitabine; Paclitaxel	HER2+	0.0039
DC000725	Capecitabine; Paclitaxel	Luminal A	0.9909
DC000725	Capecitabine; Paclitaxel	Luminal B	0.0138
DC000713	Bevacizumab; Fluorouracil; Irinotecan; Leucovorin	Basal-like	0.0006
DC000713	Bevacizumab; Fluorouracil; Irinotecan; Leucovorin	HER2+	0.1644
DC000713	Bevacizumab; Fluorouracil; Irinotecan; Leucovorin	Luminal A	0.9672
DC000713	Bevacizumab; Fluorouracil; Irinotecan; Leucovorin	Luminal B	0.5858
DC000649	Lapatinib; Paclitaxel	Basal-like	0.0264
DC000649	Lapatinib; Paclitaxel	HER2+	0
DC000649	Lapatinib; Paclitaxel	Luminal A	1
DC000649	Lapatinib; Paclitaxel	Luminal B	0.0013
DC000611	Idarubicin; Mercaptopurine; Methotrexate; Tretinoin	Basal-like	0.397
DC000611	Idarubicin; Mercaptopurine; Methotrexate; Tretinoin	HER2+	0.3751
DC000611	Idarubicin; Mercaptopurine; Methotrexate; Tretinoin	Luminal A	0.7256
DC000611	Idarubicin; Mercaptopurine; Methotrexate; Tretinoin	Luminal B	0.1613
DC000594	Cetuximab; Gemcitabine	Basal-like	0
DC000594	Cetuximab; Gemcitabine	HER2+	0.7474
DC000594	Cetuximab; Gemcitabine	Luminal A	0.9798
DC000594	Cetuximab; Gemcitabine	Luminal B	0.5858
DC000566	Cyclophosphamide; Docetaxel; Epirubicin; Lapatinib	Basal-like	0
DC000566	Cyclophosphamide; Docetaxel; Epirubicin; Lapatinib	HER2+	0
DC000566	Cyclophosphamide; Docetaxel; Epirubicin; Lapatinib	Luminal A	1
DC000566	Cyclophosphamide; Docetaxel; Epirubicin; Lapatinib	Luminal B	0.3498
DC000522	Capecitabine; Irinotecan	Basal-like	0.4699
DC000522	Capecitabine; Irinotecan	HER2+	0.2588
DC000522	Capecitabine; Irinotecan	Luminal A	0.3703
DC000522	Capecitabine; Irinotecan	Luminal B	0.7938
DC000475	Doxorubicin; Zoledronate	Basal-like	0.0264
DC000475	Doxorubicin; Zoledronate	HER2+	0.3751
DC000475	Doxorubicin; Zoledronate	Luminal A	0.759
DC000475	Doxorubicin; Zoledronate	Luminal B	0.7319
DC000474	Paclitaxel; Toremifene	Basal-like	0
DC000474	Paclitaxel; Toremifene	HER2+	0
DC000474	Paclitaxel; Toremifene	Luminal A	0.9998
DC000474	Paclitaxel; Toremifene	Luminal B	0.5858
DC000469	2-methoxyestradiol; Paclitaxel	Basal-like	0.1577
DC000469	2-methoxyestradiol; Paclitaxel	HER2+	0.0013
DC000469	2-methoxyestradiol; Paclitaxel	Luminal A	0.9741
DC000469	2-methoxyestradiol; Paclitaxel	Luminal B	0.1169
DC000468	2-methoxyestradiol; Cisplatin	Basal-like	0
DC000468	2-methoxyestradiol; Cisplatin	HER2+	0
DC000468	2-methoxyestradiol; Cisplatin	Luminal A	1
DC000468	2-methoxyestradiol; Cisplatin	Luminal B	0.5064
DC000467	2-methoxyestradiol; Doxorubicin	Basal-like	0.0843
DC000467	2-methoxyestradiol; Doxorubicin	HER2+	0.7474
DC000467	2-methoxyestradiol; Doxorubicin	Luminal A	0.6139
DC000467	2-methoxyestradiol; Doxorubicin	Luminal B	0.5858
DC000466	Cisplatin; Irinotecan	Basal-like	0
DC000466	Cisplatin; Irinotecan	HER2+	0.0001
DC000466	Cisplatin; Irinotecan	Luminal A	0.9999
DC000466	Cisplatin; Irinotecan	Luminal B	0.7319
DC000455	Tipifarnib; Zoledronate	Basal-like	0.9209
DC000455	Tipifarnib; Zoledronate	HER2+	0.7474
DC000455	Tipifarnib; Zoledronate	Luminal A	0.1982
DC000455	Tipifarnib; Zoledronate	Luminal B	0.2787
DC000451	Fluorouracil; RPR-115135	Basal-like	0.002
DC000451	Fluorouracil; RPR-115135	HER2+	0.0955
DC000451	Fluorouracil; RPR-115135	Luminal A	0.988
DC000451	Fluorouracil; RPR-115135	Luminal B	0.2154
DC000449	Decitabine; Depsipeptide	Basal-like	0
DC000449	Decitabine; Depsipeptide	HER2+	0.9078
DC000449	Decitabine; Depsipeptide	Luminal A	0.9672
DC000449	Decitabine; Depsipeptide	Luminal B	0.4267
DC000433	Lapatinib; Topotecan	Basal-like	0.0401
DC000433	Lapatinib; Topotecan	HER2+	0
DC000433	Lapatinib; Topotecan	Luminal A	1
DC000433	Lapatinib; Topotecan	Luminal B	0.0013
DC000422	Imatinib; Vorinostat	Basal-like	0.0006
DC000422	Imatinib; Vorinostat	HER2+	0.1644
DC000422	Imatinib; Vorinostat	Luminal A	0.9489
DC000422	Imatinib; Vorinostat	Luminal B	0.7319
DC000421	Celecoxib; Emodin	Basal-like	0.0001
DC000421	Celecoxib; Emodin	HER2+	0.0039
DC000421	Celecoxib; Emodin	Luminal A	0.9931
DC000421	Celecoxib; Emodin	Luminal B	0.6619
DC000419	Bortezomib; Trastuzumab	Basal-like	0.0168
DC000419	Bortezomib; Trastuzumab	HER2+	0.0103
DC000419	Bortezomib; Trastuzumab	Luminal A	0.9072
DC000419	Bortezomib; Trastuzumab	Luminal B	0.7938
DC000415	Paclitaxel; Trichostatin	Basal-like	0.0168
DC000415	Paclitaxel; Trichostatin	HER2+	0.0039
DC000415	Paclitaxel; Trichostatin	Luminal A	0.9931
DC000415	Paclitaxel; Trichostatin	Luminal B	0.1169
DC000413	ABT-737; Etoposide	Basal-like	0.5438
DC000413	ABT-737; Etoposide	HER2+	0.0955
DC000413	ABT-737; Etoposide	Luminal A	0.5738
DC000413	ABT-737; Etoposide	Luminal B	0.5064
DC000412	ABT-737; Cisplatin	Basal-like	0
DC000412	ABT-737; Cisplatin	HER2+	0
DC000412	ABT-737; Cisplatin	Luminal A	1
DC000412	ABT-737; Cisplatin	Luminal B	0.3498
DC000408	Doxorubicin; Mitomycin	Basal-like	0.2636
DC000408	Doxorubicin; Mitomycin	HER2+	0.5039
DC000408	Doxorubicin; Mitomycin	Luminal A	0.4917
DC000408	Doxorubicin; Mitomycin	Luminal B	0.6619
DC000407	17-DMAG; Arsenic trioxide	Basal-like	0.5438
DC000407	17-DMAG; Arsenic trioxide	HER2+	0.9078
DC000407	17-DMAG; Arsenic trioxide	Luminal A	0.4506
DC000407	17-DMAG; Arsenic trioxide	Luminal B	0.1613
DC000404	Paclitaxel; Tubacin	Basal-like	0.0168
DC000404	Paclitaxel; Tubacin	HER2+	0.0039
DC000404	Paclitaxel; Tubacin	Luminal A	0.9949
DC000404	Paclitaxel; Tubacin	Luminal B	0.0819
DC000387	Tretinoin; Trichostatin	Basal-like	1
DC000387	Tretinoin; Trichostatin	HER2+	0.9516
DC000387	Tretinoin; Trichostatin	Luminal A	0.0024
DC000387	Tretinoin; Trichostatin	Luminal B	0.0819
DC000384	Cisplatin; Gemcitabine	Basal-like	0
DC000384	Cisplatin; Gemcitabine	HER2+	0
DC000384	Cisplatin; Gemcitabine	Luminal A	1
DC000384	Cisplatin; Gemcitabine	Luminal B	0.5858
DC000383	Oxaliplatin; SC144	Basal-like	0.002
DC000383	Oxaliplatin; SC144	HER2+	0.0001
DC000383	Oxaliplatin; SC144	Luminal A	0.988
DC000383	Oxaliplatin; SC144	Luminal B	0.7319
DC000382	Fluorouracil; SC144	Basal-like	0.002
DC000382	Fluorouracil; SC144	HER2+	0.0955
DC000382	Fluorouracil; SC144	Luminal A	0.988
DC000382	Fluorouracil; SC144	Luminal B	0.2154
DC000380	Gimeracil; Paclitaxel; Potassium oxonate; Tegafur	Basal-like	0
DC000380	Gimeracil; Paclitaxel; Potassium oxonate; Tegafur	HER2+	0.0039
DC000380	Gimeracil; Paclitaxel; Potassium oxonate; Tegafur	Luminal A	0.9998
DC000380	Gimeracil; Paclitaxel; Potassium oxonate; Tegafur	Luminal B	0.2154
DC000378	Doxorubicin; Gimeracil; Potassium oxonate; Tegafur	Basal-like	0.3275
DC000378	Doxorubicin; Gimeracil; Potassium oxonate; Tegafur	HER2+	0.2588
DC000378	Doxorubicin; Gimeracil; Potassium oxonate; Tegafur	Luminal A	0.5329
DC000378	Doxorubicin; Gimeracil; Potassium oxonate; Tegafur	Luminal B	0.6619
DC000377	Gimeracil; Mitomycin; Potassium oxonate; Tegafur	Basal-like	0.0104
DC000377	Gimeracil; Mitomycin; Potassium oxonate; Tegafur	HER2+	0.2588
DC000377	Gimeracil; Mitomycin; Potassium oxonate; Tegafur	Luminal A	0.988
DC000377	Gimeracil; Mitomycin; Potassium oxonate; Tegafur	Luminal B	0.0362
DC000376	Gimeracil; Irinotecan; Potassium oxonate; Tegafur	Basal-like	0.0001
DC000376	Gimeracil; Irinotecan; Potassium oxonate; Tegafur	HER2+	0.6323
DC000376	Gimeracil; Irinotecan; Potassium oxonate; Tegafur	Luminal A	0.9489
DC000376	Gimeracil; Irinotecan; Potassium oxonate; Tegafur	Luminal B	0.5858
DC000375	Discodermolide; Paclitaxel	Basal-like	0.0168
DC000375	Discodermolide; Paclitaxel	HER2+	0.0039
DC000375	Discodermolide; Paclitaxel	Luminal A	0.9931
DC000375	Discodermolide; Paclitaxel	Luminal B	0.1169
DC000374	Paclitaxel; Trabectedin	Basal-like	0.0168
DC000374	Paclitaxel; Trabectedin	HER2+	0.0039
DC000374	Paclitaxel; Trabectedin	Luminal A	0.9931
DC000374	Paclitaxel; Trabectedin	Luminal B	0.1169
DC000373	Paclitaxel; Peloruside A	Basal-like	0.0168
DC000373	Paclitaxel; Peloruside A	HER2+	0.0039
DC000373	Paclitaxel; Peloruside A	Luminal A	0.9931
DC000373	Paclitaxel; Peloruside A	Luminal B	0.1169
DC000370	Bevacizumab; Erlotinib	Basal-like	0.6162
DC000370	Bevacizumab; Erlotinib	HER2+	0.0241
DC000370	Bevacizumab; Erlotinib	Luminal A	0.7256
DC000370	Bevacizumab; Erlotinib	Luminal B	0.2787
DC000368	Cisplatin; Gimeracil; Potassium oxonate; Tegafur	Basal-like	0
DC000368	Cisplatin; Gimeracil; Potassium oxonate; Tegafur	HER2+	0
DC000368	Cisplatin; Gimeracil; Potassium oxonate; Tegafur	Luminal A	1
DC000368	Cisplatin; Gimeracil; Potassium oxonate; Tegafur	Luminal B	0.5064
DC000366	Gemcitabine; Gimeracil; Potassium oxonate; Tegafur	Basal-like	0
DC000366	Gemcitabine; Gimeracil; Potassium oxonate; Tegafur	HER2+	0.5039
DC000366	Gemcitabine; Gimeracil; Potassium oxonate; Tegafur	Luminal A	0.9986
DC000366	Gemcitabine; Gimeracil; Potassium oxonate; Tegafur	Luminal B	0.4267
DC000364	Clioquinol; Docosahexaenoic acid; GW6471	Basal-like	1
DC000364	Clioquinol; Docosahexaenoic acid; GW6471	HER2+	0.0013
DC000364	Clioquinol; Docosahexaenoic acid; GW6471	Luminal A	0.0861
DC000364	Clioquinol; Docosahexaenoic acid; GW6471	Luminal B	0.4267
DC000362	Docetaxel; Irinotecan	Basal-like	0
DC000362	Docetaxel; Irinotecan	HER2+	0.6323
DC000362	Docetaxel; Irinotecan	Luminal A	0.9972
DC000362	Docetaxel; Irinotecan	Luminal B	0.5064
DC000360	Dasatinib; Oxaliplatin	Basal-like	0.4699
DC000360	Dasatinib; Oxaliplatin	HER2+	0.3751
DC000360	Dasatinib; Oxaliplatin	Luminal A	0.6901
DC000360	Dasatinib; Oxaliplatin	Luminal B	0.1613
DC000347	ABT-737; Dexamethasone	Basal-like	1
DC000347	ABT-737; Dexamethasone	HER2+	0.6323
DC000347	ABT-737; Dexamethasone	Luminal A	0.0183
DC000347	ABT-737; Dexamethasone	Luminal B	0.0138
DC000342	Bevacizumab; Sunitinib	Basal-like	0
DC000342	Bevacizumab; Sunitinib	HER2+	0.3751
DC000342	Bevacizumab; Sunitinib	Luminal A	0.8888
DC000342	Bevacizumab; Sunitinib	Luminal B	0.9873
DC000341	Cyclophosphamide; Paclitaxel	Basal-like	0.002
DC000341	Cyclophosphamide; Paclitaxel	HER2+	0
DC000341	Cyclophosphamide; Paclitaxel	Luminal A	0.9998
DC000341	Cyclophosphamide; Paclitaxel	Luminal B	0.0819
DC000340	Carboplatin; Sorafenib	Basal-like	0.002
DC000340	Carboplatin; Sorafenib	HER2+	0
DC000340	Carboplatin; Sorafenib	Luminal A	0.9999
DC000340	Carboplatin; Sorafenib	Luminal B	0.0228
DC000337	NU6140; Paclitaxel	Basal-like	0.0168
DC000337	NU6140; Paclitaxel	HER2+	0.0039
DC000337	NU6140; Paclitaxel	Luminal A	0.9931
DC000337	NU6140; Paclitaxel	Luminal B	0.1169
DC000335	Capecitabine; Oxaliplatin	Basal-like	0.0001
DC000335	Capecitabine; Oxaliplatin	HER2+	0.0955
DC000335	Capecitabine; Oxaliplatin	Luminal A	0.9931
DC000335	Capecitabine; Oxaliplatin	Luminal B	0.4267
DC000334	Gefitinib; Taxane	Basal-like	0
DC000334	Gefitinib; Taxane	HER2+	0
DC000334	Gefitinib; Taxane	Luminal A	1
DC000334	Gefitinib; Taxane	Luminal B	0.0138
DC000331	Imatinib; L744832	Basal-like	0.002
DC000331	Imatinib; L744832	HER2+	0.3751
DC000331	Imatinib; L744832	Luminal A	0.8888
DC000331	Imatinib; L744832	Luminal B	0.7319
DC000328	Cisplatin; Trastuzumab	Basal-like	0.0003
DC000328	Cisplatin; Trastuzumab	HER2+	0
DC000328	Cisplatin; Trastuzumab	Luminal A	0.9997
DC000328	Cisplatin; Trastuzumab	Luminal B	0.4267
DC000326	Dasatinib; Midostaurin	Basal-like	0.9982
DC000326	Dasatinib; Midostaurin	HER2+	0.9078
DC000326	Dasatinib; Midostaurin	Luminal A	0.0033
DC000326	Dasatinib; Midostaurin	Luminal B	0.8464
DC000324	Gefitinib; PD98059	Basal-like	0
DC000324	Gefitinib; PD98059	HER2+	0
DC000324	Gefitinib; PD98059	Luminal A	1
DC000324	Gefitinib; PD98059	Luminal B	0.0138
DC000310	Fluorouracil; Sorivudine	Basal-like	0.002
DC000310	Fluorouracil; Sorivudine	HER2+	0.0955
DC000310	Fluorouracil; Sorivudine	Luminal A	0.988
DC000310	Fluorouracil; Sorivudine	Luminal B	0.2154
DC000307	Bevacizumab; Carboplatin; Paclitaxel	Basal-like	0.0843
DC000307	Bevacizumab; Carboplatin; Paclitaxel	HER2+	0.0103
DC000307	Bevacizumab; Carboplatin; Paclitaxel	Luminal A	0.9672
DC000307	Bevacizumab; Carboplatin; Paclitaxel	Luminal B	0.1613
DC000306	Doxorubicin; Trabectedin	Basal-like	0.2636
DC000306	Doxorubicin; Trabectedin	HER2+	0.3751
DC000306	Doxorubicin; Trabectedin	Luminal A	0.5329
DC000306	Doxorubicin; Trabectedin	Luminal B	0.6619
DC000298	CI-1040; Rapamycin	Basal-like	0
DC000298	CI-1040; Rapamycin	HER2+	0.1644
DC000298	CI-1040; Rapamycin	Luminal A	0.8186
DC000298	CI-1040; Rapamycin	Luminal B	0.9989
DC000297	Tamoxifen; Trastuzumab	Basal-like	0.9999
DC000297	Tamoxifen; Trastuzumab	HER2+	0.0013
DC000297	Tamoxifen; Trastuzumab	Luminal A	0.1707
DC000297	Tamoxifen; Trastuzumab	Luminal B	0.2787
DC000290	Cisplatin; Sabarubicin	Basal-like	0
DC000290	Cisplatin; Sabarubicin	HER2+	0
DC000290	Cisplatin; Sabarubicin	Luminal A	1
DC000290	Cisplatin; Sabarubicin	Luminal B	0.5858
DC000286	Ceftriaxone; VPR1020; Vancomycin	Basal-like	0.2066
DC000286	Ceftriaxone; VPR1020; Vancomycin	HER2+	0.6323
DC000286	Ceftriaxone; VPR1020; Vancomycin	Luminal A	0.4917
DC000286	Ceftriaxone; VPR1020; Vancomycin	Luminal B	0.6619
DC000281	Cetuximab; Fluorouracil	Basal-like	0.059
DC000281	Cetuximab; Fluorouracil	HER2+	0.1644
DC000281	Cetuximab; Fluorouracil	Luminal A	0.8888
DC000281	Cetuximab; Fluorouracil	Luminal B	0.3498
DC000278	Erlotinib; Pemetrexed	Basal-like	0.0006
DC000278	Erlotinib; Pemetrexed	HER2+	0.0103
DC000278	Erlotinib; Pemetrexed	Luminal A	0.9986
DC000278	Erlotinib; Pemetrexed	Luminal B	0.1169
DC000277	Clofarabine; Cytarabine	Basal-like	0
DC000277	Clofarabine; Cytarabine	HER2+	0.3751
DC000277	Clofarabine; Cytarabine	Luminal A	0.9931
DC000277	Clofarabine; Cytarabine	Luminal B	0.3498
DC000275	Gefitinib; Irinotecan	Basal-like	0.0401
DC000275	Gefitinib; Irinotecan	HER2+	0.1644
DC000275	Gefitinib; Irinotecan	Luminal A	0.9233
DC000275	Gefitinib; Irinotecan	Luminal B	0.2787
DC000273	Bevacizumab; Paclitaxel	Basal-like	0.059
DC000273	Bevacizumab; Paclitaxel	HER2+	0.0039
DC000273	Bevacizumab; Paclitaxel	Luminal A	0.9371
DC000273	Bevacizumab; Paclitaxel	Luminal B	0.5064
DC000272	Etoposide; Tanespimycin	Basal-like	0.117
DC000272	Etoposide; Tanespimycin	HER2+	0.0955
DC000272	Etoposide; Tanespimycin	Luminal A	0.9672
DC000272	Etoposide; Tanespimycin	Luminal B	0.0362
DC000268	Doxorubicin; HPMA copolymer	Basal-like	0.2636
DC000268	Doxorubicin; HPMA copolymer	HER2+	0.3751
DC000268	Doxorubicin; HPMA copolymer	Luminal A	0.5329
DC000268	Doxorubicin; HPMA copolymer	Luminal B	0.6619
DC000266	Aminophylline; Theophylline	Basal-like	1
DC000266	Aminophylline; Theophylline	HER2+	0.3751
DC000266	Aminophylline; Theophylline	Luminal A	0.0012
DC000266	Aminophylline; Theophylline	Luminal B	0.4267
DC000262	Fenretinide; Sodium butyrate	Basal-like	0.9756
DC000262	Fenretinide; Sodium butyrate	HER2+	0.6323
DC000262	Fenretinide; Sodium butyrate	Luminal A	0.5738
DC000262	Fenretinide; Sodium butyrate	Luminal B	0.0013
DC000259	Cytarabine; Tanespimycin	Basal-like	0.2636
DC000259	Cytarabine; Tanespimycin	HER2+	0.5039
DC000259	Cytarabine; Tanespimycin	Luminal A	0.8446
DC000259	Cytarabine; Tanespimycin	Luminal B	0.0554
DC000254	Cisplatin; Cyclophosphamide	Basal-like	0
DC000254	Cisplatin; Cyclophosphamide	HER2+	0
DC000254	Cisplatin; Cyclophosphamide	Luminal A	1
DC000254	Cisplatin; Cyclophosphamide	Luminal B	0.2787
DC000251	Fluorouracil; Leucovorin; Methotrexate	Basal-like	0.397
DC000251	Fluorouracil; Leucovorin; Methotrexate	HER2+	0.6323
DC000251	Fluorouracil; Leucovorin; Methotrexate	Luminal A	0.4917
DC000251	Fluorouracil; Leucovorin; Methotrexate	Luminal B	0.4267
DC000250	Capecitabine; Docetaxel	Basal-like	0
DC000250	Capecitabine; Docetaxel	HER2+	0.3751
DC000250	Capecitabine; Docetaxel	Luminal A	0.9997
DC000250	Capecitabine; Docetaxel	Luminal B	0.4267
DC000249	Cisplatin; Topotecan	Basal-like	0
DC000249	Cisplatin; Topotecan	HER2+	0
DC000249	Cisplatin; Topotecan	Luminal A	1
DC000249	Cisplatin; Topotecan	Luminal B	0.6619
DC000248	Carboplatin; Cetuximab; Paclitaxel	Basal-like	0.1577
DC000248	Carboplatin; Cetuximab; Paclitaxel	HER2+	0.0504
DC000248	Carboplatin; Cetuximab; Paclitaxel	Luminal A	0.9233
DC000248	Carboplatin; Cetuximab; Paclitaxel	Luminal B	0.1613
DC000246	Arsenic trioxide; Tanespimycin	Basal-like	0.7476
DC000246	Arsenic trioxide; Tanespimycin	HER2+	0.977
DC000246	Arsenic trioxide; Tanespimycin	Luminal A	0.3703
DC000246	Arsenic trioxide; Tanespimycin	Luminal B	0.0554
DC000244	Cisplatin; Trabectedin	Basal-like	0
DC000244	Cisplatin; Trabectedin	HER2+	0
DC000244	Cisplatin; Trabectedin	Luminal A	1
DC000244	Cisplatin; Trabectedin	Luminal B	0.5858
DC000243	Midostaurin; Rapamycin	Basal-like	0.9999
DC000243	Midostaurin; Rapamycin	HER2+	0.6323
DC000243	Midostaurin; Rapamycin	Luminal A	0.0298
DC000243	Midostaurin; Rapamycin	Luminal B	0.2154
DC000242	Irinotecan; Oxaliplatin	Basal-like	0.397
DC000242	Irinotecan; Oxaliplatin	HER2+	0.7474
DC000242	Irinotecan; Oxaliplatin	Luminal A	0.1457
DC000242	Irinotecan; Oxaliplatin	Luminal B	0.948
DC000236	Carboplatin; Trastuzumab	Basal-like	0.9628
DC000236	Carboplatin; Trastuzumab	HER2+	0.0001
DC000236	Carboplatin; Trastuzumab	Luminal A	0.79
DC000236	Carboplatin; Trastuzumab	Luminal B	0.0554
DC000233	Cyclophosphamide; Trastuzumab	Basal-like	0.9628
DC000233	Cyclophosphamide; Trastuzumab	HER2+	0
DC000233	Cyclophosphamide; Trastuzumab	Luminal A	0.8888
DC000233	Cyclophosphamide; Trastuzumab	Luminal B	0.0228
DC000232	Ifosfamide; Mesna	Basal-like	0
DC000232	Ifosfamide; Mesna	HER2+	0
DC000232	Ifosfamide; Mesna	Luminal A	0.9995
DC000232	Ifosfamide; Mesna	Luminal B	0.9789
DC000231	Trastuzumab; Vinorelbine	Basal-like	0.9628
DC000231	Trastuzumab; Vinorelbine	HER2+	0.0004
DC000231	Trastuzumab; Vinorelbine	Luminal A	0.1982
DC000231	Trastuzumab; Vinorelbine	Luminal B	0.9228
DC000230	Docetaxel; Trifluridine	Basal-like	0
DC000230	Docetaxel; Trifluridine	HER2+	0.5039
DC000230	Docetaxel; Trifluridine	Luminal A	0.9998
DC000230	Docetaxel; Trifluridine	Luminal B	0.7938
DC000229	Doxorubicin; Trastuzumab	Basal-like	0.9209
DC000229	Doxorubicin; Trastuzumab	HER2+	0.9516
DC000229	Doxorubicin; Trastuzumab	Luminal A	0.0298
DC000229	Doxorubicin; Trastuzumab	Luminal B	0.7938
DC000228	Carboplatin; Rosiglitazone	Basal-like	0.0062
DC000228	Carboplatin; Rosiglitazone	HER2+	0.0103
DC000228	Carboplatin; Rosiglitazone	Luminal A	0.9972
DC000228	Carboplatin; Rosiglitazone	Luminal B	0.0554
DC000227	Epirubicin; Trastuzumab	Basal-like	0.9905
DC000227	Epirubicin; Trastuzumab	HER2+	0.0039
DC000227	Epirubicin; Trastuzumab	Luminal A	0.1707
DC000227	Epirubicin; Trastuzumab	Luminal B	0.7319
DC000225	Gemcitabine; Trastuzumab	Basal-like	0.0036
DC000225	Gemcitabine; Trastuzumab	HER2+	0
DC000225	Gemcitabine; Trastuzumab	Luminal A	0.999
DC000225	Gemcitabine; Trastuzumab	Luminal B	0.2787
DC000224	Methylseleninic acid; Tamoxifen	Basal-like	0.999
DC000224	Methylseleninic acid; Tamoxifen	HER2+	0.0955
DC000224	Methylseleninic acid; Tamoxifen	Luminal A	0.2954
DC000224	Methylseleninic acid; Tamoxifen	Luminal B	0.0362
DC000222	Carboplatin; Docetaxel; Trastuzumab	Basal-like	0.0001
DC000222	Carboplatin; Docetaxel; Trastuzumab	HER2+	0.0004
DC000222	Carboplatin; Docetaxel; Trastuzumab	Luminal A	0.9998
DC000222	Carboplatin; Docetaxel; Trastuzumab	Luminal B	0.1169
DC000220	Lapatinib; Letrozole	Basal-like	0
DC000220	Lapatinib; Letrozole	HER2+	0
DC000220	Lapatinib; Letrozole	Luminal A	1
DC000220	Lapatinib; Letrozole	Luminal B	0.4267
DC000204	Doxorubicin; Paclitaxel	Basal-like	0
DC000204	Doxorubicin; Paclitaxel	HER2+	0.5039
DC000204	Doxorubicin; Paclitaxel	Luminal A	0.9972
DC000204	Doxorubicin; Paclitaxel	Luminal B	0.2154
DC000200	Cisplatin; Phenoxodiol	Basal-like	0
DC000200	Cisplatin; Phenoxodiol	HER2+	0
DC000200	Cisplatin; Phenoxodiol	Luminal A	0.9999
DC000200	Cisplatin; Phenoxodiol	Luminal B	0.8464
DC000190	Bortezomib; Carboplatin; Gemcitabine	Basal-like	0
DC000190	Bortezomib; Carboplatin; Gemcitabine	HER2+	0.0241
DC000190	Bortezomib; Carboplatin; Gemcitabine	Luminal A	0.9995
DC000190	Bortezomib; Carboplatin; Gemcitabine	Luminal B	0.2154
DC000187	Capecitabine; Imatinib	Basal-like	0.0036
DC000187	Capecitabine; Imatinib	HER2+	0.1644
DC000187	Capecitabine; Imatinib	Luminal A	0.9843
DC000187	Capecitabine; Imatinib	Luminal B	0.1613
DC000184	Bortezomib; Cisplatin	Basal-like	0
DC000184	Bortezomib; Cisplatin	HER2+	0
DC000184	Bortezomib; Cisplatin	Luminal A	1
DC000184	Bortezomib; Cisplatin	Luminal B	0.9228
DC000181	Cisplatin; Oxaliplatin	Basal-like	0
DC000181	Cisplatin; Oxaliplatin	HER2+	0
DC000181	Cisplatin; Oxaliplatin	Luminal A	1
DC000181	Cisplatin; Oxaliplatin	Luminal B	0.5064
DC000178	Decitabine; Paclitaxel	Basal-like	0.0168
DC000178	Decitabine; Paclitaxel	HER2+	0.0039
DC000178	Decitabine; Paclitaxel	Luminal A	0.9949
DC000178	Decitabine; Paclitaxel	Luminal B	0.0819
DC000174	Arsenic sulfide; Imatinib	Basal-like	0.002
DC000174	Arsenic sulfide; Imatinib	HER2+	0.3751
DC000174	Arsenic sulfide; Imatinib	Luminal A	0.8888
DC000174	Arsenic sulfide; Imatinib	Luminal B	0.7319
DC000169	Cisplatin; Procainamide	Basal-like	0
DC000169	Cisplatin; Procainamide	HER2+	0
DC000169	Cisplatin; Procainamide	Luminal A	1
DC000169	Cisplatin; Procainamide	Luminal B	0.6619
DC000139	Afatinib; Cetuximab	Basal-like	0.7476
DC000139	Afatinib; Cetuximab	HER2+	0
DC000139	Afatinib; Cetuximab	Luminal A	0.8888
DC000139	Afatinib; Cetuximab	Luminal B	0.2154
DC000134	Fluorouracil; Raloxifene; Trimetrexate	Basal-like	0
DC000134	Fluorouracil; Raloxifene; Trimetrexate	HER2+	0.0955
DC000134	Fluorouracil; Raloxifene; Trimetrexate	Luminal A	0.9931
DC000134	Fluorouracil; Raloxifene; Trimetrexate	Luminal B	0.6619
DC000133	Capecitabine; Cisplatin; Trastuzumab	Basal-like	0.0001
DC000133	Capecitabine; Cisplatin; Trastuzumab	HER2+	0
DC000133	Capecitabine; Cisplatin; Trastuzumab	Luminal A	0.9998
DC000133	Capecitabine; Cisplatin; Trastuzumab	Luminal B	0.6619
DC000132	Paclitaxel; Trastuzumab	Basal-like	0.1577
DC000132	Paclitaxel; Trastuzumab	HER2+	0
DC000132	Paclitaxel; Trastuzumab	Luminal A	0.999
DC000132	Paclitaxel; Trastuzumab	Luminal B	0.0045
DC000131	Asparaginase; Dexamethasone; Topotecan; Vincristine	Basal-like	0.2066
DC000131	Asparaginase; Dexamethasone; Topotecan; Vincristine	HER2+	0.0955
DC000131	Asparaginase; Dexamethasone; Topotecan; Vincristine	Luminal A	0.868
DC000131	Asparaginase; Dexamethasone; Topotecan; Vincristine	Luminal B	0.2154
DC000128	Doxorubicin; Metformin	Basal-like	0.9628
DC000128	Doxorubicin; Metformin	HER2+	0.5039
DC000128	Doxorubicin; Metformin	Luminal A	0.1707
DC000128	Doxorubicin; Metformin	Luminal B	0.3498
DC000126	Celecoxib; Perifosine	Basal-like	0
DC000126	Celecoxib; Perifosine	HER2+	0.0001
DC000126	Celecoxib; Perifosine	Luminal A	0.9995
DC000126	Celecoxib; Perifosine	Luminal B	0.5858
DC000124	LY294002 ; Roscovitine	Basal-like	0.059
DC000124	LY294002 ; Roscovitine	HER2+	0.1644
DC000124	LY294002 ; Roscovitine	Luminal A	0.6528
DC000124	LY294002 ; Roscovitine	Luminal B	0.8892
DC000102	Bevacizumab; Cetuximab	Basal-like	0.0168
DC000102	Bevacizumab; Cetuximab	HER2+	0.1644
DC000102	Bevacizumab; Cetuximab	Luminal A	0.5738
DC000102	Bevacizumab; Cetuximab	Luminal B	0.9873
DC000096	Carboplatin; Paclitaxel; Sorafenib	Basal-like	0.2066
DC000096	Carboplatin; Paclitaxel; Sorafenib	HER2+	0.1644
DC000096	Carboplatin; Paclitaxel; Sorafenib	Luminal A	0.9489
DC000096	Carboplatin; Paclitaxel; Sorafenib	Luminal B	0.0228
DC000093	Cytarabine; Trimidox	Basal-like	0.1577
DC000093	Cytarabine; Trimidox	HER2+	0.2588
DC000093	Cytarabine; Trimidox	Luminal A	0.9233
DC000093	Cytarabine; Trimidox	Luminal B	0.0554
DC000089	Gefitinib; Trastuzumab	Basal-like	0.7476
DC000089	Gefitinib; Trastuzumab	HER2+	0
DC000089	Gefitinib; Trastuzumab	Luminal A	0.9233
DC000089	Gefitinib; Trastuzumab	Luminal B	0.1169
DC000084	Cisplatin; Docetaxel; Fluorouracil	Basal-like	0
DC000084	Cisplatin; Docetaxel; Fluorouracil	HER2+	0.0039
DC000084	Cisplatin; Docetaxel; Fluorouracil	Luminal A	1
DC000084	Cisplatin; Docetaxel; Fluorouracil	Luminal B	0.2787
DC000083	Arzoxifene; LG100268	Basal-like	0
DC000083	Arzoxifene; LG100268	HER2+	0.0001
DC000083	Arzoxifene; LG100268	Luminal A	1
DC000083	Arzoxifene; LG100268	Luminal B	0.8892
DC000062	Amikacin; Ceftriaxone	Basal-like	1
DC000062	Amikacin; Ceftriaxone	HER2+	0.9516
DC000062	Amikacin; Ceftriaxone	Luminal A	0.0024
DC000062	Amikacin; Ceftriaxone	Luminal B	0.3498
DC000051	Flavopiridol; Phorbol 12-myristate-13-acetate	Basal-like	0.0011
DC000051	Flavopiridol; Phorbol 12-myristate-13-acetate	HER2+	0.0241
DC000051	Flavopiridol; Phorbol 12-myristate-13-acetate	Luminal A	0.9931
DC000051	Flavopiridol; Phorbol 12-myristate-13-acetate	Luminal B	0.2787
DC000031	Cisplatin; Doxorubicin; Fluorouracil	Basal-like	0
DC000031	Cisplatin; Doxorubicin; Fluorouracil	HER2+	0.0004
DC000031	Cisplatin; Doxorubicin; Fluorouracil	Luminal A	0.9999
DC000031	Cisplatin; Doxorubicin; Fluorouracil	Luminal B	0.5064
DC000029	Altretamine; Cisplatin; Cyclophosphamide; Fluorouracil	Basal-like	0
DC000029	Altretamine; Cisplatin; Cyclophosphamide; Fluorouracil	HER2+	0
DC000029	Altretamine; Cisplatin; Cyclophosphamide; Fluorouracil	Luminal A	1
DC000029	Altretamine; Cisplatin; Cyclophosphamide; Fluorouracil	Luminal B	0.1169
DC000024	Cisplatin; Cytarabine	Basal-like	0
DC000024	Cisplatin; Cytarabine	HER2+	0.0001
DC000024	Cisplatin; Cytarabine	Luminal A	1
DC000024	Cisplatin; Cytarabine	Luminal B	0.1169
